# Supplementary material for: Reorganized Genomic Taxonomy of Francisellaceae Enables Design of Robust Environmental PCR Assays for Detection of Francisella tularensis
Source: Microorganisms. 2021 Jan 11;9(1):146. doi: 10.3390/microorganisms9010146 (PMC7826819; doi:10.3390/microorganisms9010146)
Supplement: Supplementary file 1 [file microorganisms-09-00146-s001.zip]

Archive with 4 entries (4 files):
- Supp_data_1_genome_metadata.xlsx
- Supp_data_2_in_silico_PCR_results.xlsx
- Supp_data_3_Diversity_Strain_Panel.DNBedit.xlsx
- Supp_table_4_Recommended_genome_sequences.xlsx
