# Supplementary material for: Reorganized Genomic Taxonomy of Francisellaceae Enables Design of Robust Environmental PCR Assays for Detection of Francisella tularensis
Source: Microorganisms. 2021 Jan 11;9(1):146. doi: 10.3390/microorganisms9010146 (PMC7826819; doi:10.3390/microorganisms9010146)
Supplement: Supplementary file 1 [file microorganisms-09-00146-s001.zip › Supp_data_1_genome_metadata.xlsx]

## Sheet: Table S1
	Strain ID	Alternative ID	Isolation year	Geographic location	Sample source	Accession	Sample provider
Clade1
Francisella tularensis subsp. tularensis	100B		2016	USA	Human	SAMN15869840	AZ State Lab
	50118B		2016	USA	Human	SAMN15869841	AZ State Lab
	AZ00045112	-3, AZ00045112	2016	USA	Human	SAMN15869842	Flagstaff Medical Center
	BT05_2170000101	BT05_2170000101	2005	USA		SAMN15869843	AZDH
	F0814	PID00000526, AZ00000583 Cottontail	2012		Cottontail Rabbit	SAMN15869844	AZDH
	F1057	A.1, 520971	2015	USA	Human	SAMN15869845	Flagstaff Medical Center
	F1062	B.1, 556254	2015	USA	Human	SAMN15869846	Flagstaff Medical Center
	F1114		2017	USA	Human	SAMN15869847	Flagstaff Medical Center; AZDH
	FSC008	38 S1				SAMN16047997	RML
	FSC009	38 NS1				SAMN16047998	RML
	FSC010	38 NS2				SAMN16047999	RML
	FSC013	FAM standard	1960	Germany		SAMN16048000	RML
	FSC041	Vavenby	1935	Canada, British columbia	Tick	SAMN16048004	RML
	FSC042	Utter		Canada	Hare	SAMN16048005	RML
	FSC046	Fox Downs	1940	USA	Human	SAMN16048006	RML
	FSC047	Acromed		Alaska	Human	SAMN16048007	RML
	FSC052	113003		Alaska		SAMN16048008	RML
	FSC053	F.tul AC			Human	SAMN16048009	RML
	FSC054	Nevada 14, F0010	1953	USA	Rabbit	SAMN16048010	RML
	FSC138	F.tul 38				SAMN16048048
	FSC230	NIH B-38, CCUG2112, ATCC6223	1920	USA, Utah	Human	SAMN16048055	CCUG
	FSC604	8859	1959	USA		SAMN16048057
	FSC933	39-Newton(43)				SAMN16048062
	PB07242001	S96815707, PB07242001	2007	USA	Human	SAMN15869848	AZDH
	PB07320001	103145350, PB07320001 Finger wound	2007	USA	Human	SAMN15869849	AZDH
	PB09155001	PB09155001	2009	USA	Cat	SAMN15869850	AZDH
Francisella tularensis subsp. mediasiatica	FSC122					SAMN16048034
	FSC148	240, F0012, 840	1982	Kazakhstan: Jambyl oblast	Tick	SAMN16048050
	FSC149		1965	USSR	Hare	SAMN16048051
Francisella tularensis subsp. holarctica	F0073	14, NE00_2850mp	2000	USA	Human	SAMN15869769	CDC
	F0283	4A, UT01_1901	2001	USA	Human	SAMN15869770	CDC
	F0289	KY01_4993	2000	USA	Human	SAMN15869771	CDC
	F0340	KYO1_4048	2001	USA	Human	SAMN15869772	CDC
	F0353	WI97_1858	1997	USA	Human	SAMN15869773	CDC
	F0377	TX02_1935	2002	USA	Prairie dog	SAMN15869774	CDC
	F0453	AFSSA/5719, Fr034	1999	France	Hare	SAMN15869775	AFSSA/Lerpaz
	F0594	DF88, D-37130, Key A00099, 7037M, isolate Callithrix jacchus Sennickerode, 7037M, F0594	2004	Germany	Common marmoset (Callithrix jacchus)	SAMN15869776	BIM
	F0600	Key A00113, IMB 041498, 3552, CHF102	2002	Switzerland	Golden-headed lion tamarin (Leontopithecus chrysomelas)	SAMN15869777	BIM
	F0635	D-85235, Key A00210, IMB 071614, DF199	2008	Germany	Hare (Lepus europaeus)	SAMN15869778	BIM
	F0795	DH 100373, F234		Germany		SAMN15869779	BIM
	F0812	Animal 00023834				SAMN15869780	AZDH
	F0820	BT06_2050000074	2006			SAMN15869781	AZDH
	F0835	CA97_0657	1997	USA	Human	SAMN15869782	CDC
	F0836	KY01_4049	2001	USA	Human	SAMN15869783	CDC
	F0837	IN99_1009	1999	USA	Human	SAMN15869784	CDC
	F0838	CO96-1243, F0349,	1996	USA	Prairie vole	SAMN15869785	CDC
	F0839	VA97_3236	1997	USA	Human	SAMN15869786	CDC
	F0840	F0285, ND00-1305, 6A,	2000	USA	Human	SAMN15869787	CDC
	F0841	BC97_3043	1997	Canada	Human	SAMN15869788	CDC
	F0842	F0373, TX03-3834mp,	2003	USA	Human	SAMN15869789	CDC
	F0843	SEI (Y-78), SEI_Y_78		Finland	Human	SAMN15869790
	F0844	T-84		Finland	Human	SAMN15869791
	F0845	T-18		Finland	Human	SAMN15869792
	F0846	T-88		Finland	Human	SAMN15869793
	F0847	5		Finland	Hare	SAMN15869794
	F0848	6		Finland	Hare	SAMN15869795
	F0849	7		Finland	Hare	SAMN15869796
	F0850	9		Finland	Hare	SAMN15869797
	F0851	10		Finland	Hare (Lepus europaeus)	SAMN15869798
	F0852	13		Finland	Hare	SAMN15869799
	F0853	15		Finland	Hare	SAMN15869800
	F0854	18		Finland	Hare	SAMN15869801
	F0855	20		Finland	Hare (Lepus europaeus)	SAMN15869802
	F0856	21		Finland	Hare	SAMN15869803
	F0857	24		Finland	Hare	SAMN15869804
	F0858	26		Finland	Hare	SAMN15869805
	F0859	27		Finland	Hare (Lepus europaeus)	SAMN15869806
	F0860	30		Finland	Hare	SAMN15869807
	F0861	34		Finland	Hare	SAMN15869808
	F0862	37		Finland	Hare	SAMN15869809
	F0863	40		Finland	Hare	SAMN15869810
	F0864	42		Finland	Hare	SAMN15869811
	F0865	43		Finland	Hare	SAMN15869812
	F0866	45		Finland	Hare (Lepus europaeus)	SAMN15869813
	F0868	48		Finland	Hare	SAMN15869814
	F0869	53		Finland	Hare	SAMN15869815
	F0871	3597B	2004	Spain	Hare	SAMN15869816	National Center of Microbiology-Institute of Health Carlos III (Madrid, Spain)
	F0872	FT7	1998	Spain	Human	SAMN15869817	ISCII
	F0873	FT11	1998	Spain	Human	SAMN15869818	ISCII
	F0874	FT33	1998	Spain	Vole	SAMN15869819	ISCII
	F0875	FT17	1998	Spain	Hare	SAMN15869820	ISCII
	F0876	FT18	1998	Spain	Hare	SAMN15869821	ISCII
	F0877	BZO26	2007	Spain	Human	SAMN15869822	ISCII
	F0878	BZO18	2007	Spain	Human	SAMN15869823	ISCII
	F0884	F015		Turkey	Human - Throat swab	SAMN15869824	Public Health Institution of Turkey Microbiology Reference Laboratories (Dr. Selcuk Kilic)
	F0886	F027		Turkey	Human - Throat swab	SAMN15869825	Public Health Institution of Turkey Microbiology Reference Laboratories (Dr. Selcuk Kilic)
	F0889	F039		Turkey	Human - Lymph Node	SAMN15869826	Public Health Institution of Turkey Microbiology Reference Laboratories (Dr. Selcuk Kilic)
	F0909	F237		Turkey	Human - Lymph Node	SAMN15869827	Public Health Institution of Turkey Microbiology Reference Laboratories (Dr. Selcuk Kilic)
	F0910	F244		Turkey	Günther's vole (Microtus guentheri), spleen	SAMN15869828	Public Health Institution of Turkey Microbiology Reference Laboratories (Dr. Selcuk Kilic)
	F0911	F252		Turkey	Human - Throat swab	SAMN15869829	Public Health Institution of Turkey Microbiology Reference Laboratories (Dr. Selcuk Kilic)
	F0913	F278		Turkey	Water	SAMN15869830	Public Health Institution of Turkey Microbiology Reference Laboratories (Dr. Selcuk Kilic)
	F0917	F293		Turkey	Human - Throat swab	SAMN15869831	Public Health Institution of Turkey Microbiology Reference Laboratories (Dr. Selcuk Kilic)
	F0918	F294		Turkey	Human - Throat swab	SAMN15869832	Public Health Institution of Turkey Microbiology Reference Laboratories (Dr. Selcuk Kilic)
	F0919	F295		Turkey	Human - Throat swab	SAMN15869833	Public Health Institution of Turkey Microbiology Reference Laboratories (Dr. Selcuk Kilic)
	F0920	F297		Turkey	Human - Throat swab	SAMN15869834	Public Health Institution of Turkey Microbiology Reference Laboratories (Dr. Selcuk Kilic)
	F0921	tube was labeled F282, F292		Turkey	Human - Throat swab	SAMN15869835	Public Health Institution of Turkey Microbiology Reference Laboratories (Dr. Selcuk Kilic)
	F0922	tube was labeled F286, F296		Turkey	Water	SAMN15869836	Public Health Institution of Turkey Microbiology Reference Laboratories (Dr. Selcuk Kilic)
	F0923	s291, F303		Turkey	Water	SAMN15869837	Public Health Institution of Turkey Microbiology Reference Laboratories (Dr. Selcuk Kilic)
	F0961	R32_04	2004	Sweden		SAMN15869838	FoHM
	FSC078	SVA T11, F0161, FSC 078	1984	Sweden	Hare	SAMN15869839	FOI / SDRA
Francisella novicida	F0825	BT06_2480000131	2006			SAMN15869714	AZDH
	F1074	FRAN091	2006	USA, Utah	Water	SAMN15869715	USAMRIID
	F1106	FRAN123	2007	USA, Utah	Sediment	SAMN15869716	USAMRIID
	F1107	FRAN125	2007	USA, Utah	Sediment	SAMN15869717	USAMRIID
	F1108	FRAN126				SAMN15869718	USAMRIID
	F1110	FRAN235	2006	USA, Utah	Water	SAMN15869719	USAMRIID
	F1112	FRAN237	2006	USA, Utah	Water	SAMN15869720	USAMRIID
	F1124	KM14S , NR-573	1950	USA, Utah Odgen Bay Bird Refuge	water	SAMN15869721	ATCC
	F1125	JMB1 , NR-574	1950	USA, Utah Odgen Bay Bird Refuge	water	SAMN15869722	ATCC
	F1126	GB2 , NR-575	1950	USA, Utah Odgen Bay Bird Refuge	water	SAMN15869723	ATCC
	F1127	SC4 , NR-576	1950	USA, Utah Odgen Bay Bird Refuge	water	SAMN15869724	ATCC
	F1128	SC66 , NR-577	1950	USA, Utah Odgen Bay Bird Refuge	water	SAMN15869725	ATCC
	F1129	SC92 , NR-578	1950	USA, Utah Odgen Bay Bird Refuge	water	SAMN15869726	ATCC
	F1130	CG21 , NR-579	1950	USA, Utah Odgen Bay Bird Refuge	water	SAMN15869727	ATCC
	F1131	CG62 , NR-580	1950	USA, Utah Odgen Bay Bird Refuge	water	SAMN15869728	ATCC
	F1132	CG69 , NR-581	1950	USA, Utah Odgen Bay Bird Refuge	water	SAMN15869729	ATCC
	F1133	CG116 , NR-582	1950	USA, Utah Odgen Bay Bird Refuge	water	SAMN15869730	ATCC
	F1134	JL12 , NR-583	1950	USA, Utah Odgen Bay Bird Refuge	water	SAMN15869731	ATCC
	F1135	NZ304_2 , NR-584	1950	USA, Utah Odgen Bay Bird Refuge	water	SAMN15869732	ATCC
	F1138	ΔIglC, NR-9711	1950	USA, Utah Odgen Bay Bird Refuge	water	SAMN15869733	ATCC
	F1140	ΔPdpA, NR-9715	1950	USA, Utah Odgen Bay Bird Refuge	water	SAMN15869734	ATCC
	FSC040	AL 1105, F0050	1950	USA, Utah	Water	SAMN16048003	RML
	FSC159	fx2, F0052; 110	1995	USA, Texas	Human blood	SAMN16048054
	FSC595	F58				SAMN16048056
	FSC607	Utah, 1304	1950	USA	Water	SAMN16048058
Francisella hispaniensis	F1109	FRAN137	2007	Bankok	Human	SAMN15869713	USAMRIID
Clade2
Francisella philomiragia	F1075	FRAN087	2006	USA, Utah	Sediment	SAMN15869735	USAMRIID
	F1076	FRAN088	2006	USA, Utah	Water	SAMN15869736	USAMRIID
	F1077	FRAN089	2006	USA, Utah	Water	SAMN15869737	USAMRIID
	F1078	FRAN090	2006	USA, Utah	Water	SAMN15869738	USAMRIID
	F1079	FRAN093	2006	USA, Utah	Water	SAMN15869739	USAMRIID
	F1080	FRAN094	2006	USA, Utah	Water	SAMN15869740	USAMRIID
	F1081	FRAN095	2006	USA, Utah	Water	SAMN15869741	USAMRIID
	F1082	FRAN096	2006	USA, Utah	Sediment	SAMN15869742	USAMRIID
	F1083	FRAN097	2006	USA, Utah	Water	SAMN15869743	USAMRIID
	F1084	FRAN098	2006	USA, Utah	Water	SAMN15869744	USAMRIID
	F1085	FRAN099	2006	USA, Utah	Sediment	SAMN15869745	USAMRIID
	F1086	FRAN100	2006	USA, Utah	Water	SAMN15869746	USAMRIID
	F1087	FRAN101	2006	USA, Utah	Water	SAMN15869747	USAMRIID
	F1088	FRAN102	2006	USA, Utah	Water	SAMN15869748	USAMRIID
	F1089	FRAN103	2006	USA, Utah	Sediment	SAMN15869749	USAMRIID
	F1090	FRAN104	2007	USA, Utah	Water	SAMN15869750	USAMRIID
	F1091	FRAN105	2007	USA, Utah	Water	SAMN15869751	USAMRIID
	F1092	FRAN106	2007	USA, Utah	Water	SAMN15869752	USAMRIID
	F1093	FRAN107	2007	USA, Utah	Water	SAMN15869753	USAMRIID
	F1094	FRAN108	2007	USA, Utah	Water	SAMN15869754	USAMRIID
	F1095	FRAN109	2007	USA, Utah	Sediment	SAMN15869755	USAMRIID
	F1096	FRAN110	2007	USA, Utah	Sediment	SAMN15869756	USAMRIID
	F1097	FRAN111	2007	USA, Utah	Water	SAMN15869757	USAMRIID
	F1098	FRAN112	2007	USA, Utah	Water	SAMN15869758	USAMRIID
	F1099	FRAN113	2007	USA, Utah	Sediment	SAMN15869759	USAMRIID
	F1100	FRAN115	2007	USA, Utah	Water	SAMN15869760	USAMRIID
	F1101	FRAN117	2007	USA, Utah	Water	SAMN15869761	USAMRIID
	F1102	FRAN118	2007	USA, Utah	Water	SAMN15869762	USAMRIID
	F1103	FRAN138	2006	USA, Utah	Water	SAMN15869763	USAMRIID
	F1104	FRAN139	2006	USA, Utah	Sediment	SAMN15869764	USAMRIID
	F1105	FRAN140	2006	USA, Utah	Water	SAMN15869765	USAMRIID
	F1144	25015, O#319L	1959	USA, Utah, Bear River Migratory Bird Refuge	Ondatra zibethica	SAMN15869766	ATCC
	F1145	25016, O#319_029	1959	USA, Utah, Bear River Migratory Bird Refuge	Water	SAMN15869767	ATCC
	F1148	25017, O#319_036_FSC 153	1959	USA, Utah, Bear River Migratory Bird Refuge	Water	SAMN15869768	ATCC
	FSC037	O#319-029, ATCC 25016, F0047	1960	USA, Utah, Bear River Refuge	Water	SAMN16048001	RML
	FSC039	O#319-067, ATCC25018, F0049, F1147	1960	USA, Utah, Odgen Bay Refuge	Water	SAMN16048002	RML
	FSC1090	10HL1958, 1335		China, Guangdong, Guangzhou	Water from cooling tower	SAMN16048014	CDC
	FSC145	CCUG 12603, F0046, NVI5596	1982	Sweden, Gothenburg	Human	SAMN16048049	CCUG
	FSC153	O#319-036, USA Ph, ATCC 25017	1960	USA, Utah, Bear River Refuge	Water	SAMN16048052
	FSC154	Swiss, NVI 5597	1979	Switzerland, Zürich	Human	SAMN16048053
Francisella noatunensis	FDC189	NVI 6086	2008	Norway, Sogn og Fjordane	Atlantic cod (Gadus morhua)	SAMN16047988	University of Stirling
	FSC1139	2005/50/F292-6C, DSM 23596, NCIMB 14265, LMG 23800, FSC769, NVI 5330	2010	Norway, Hordaland	Atlantic cod (Gadus morhua)	SAMN16048015	DSMZ
	FSC1140	NVI 5393		Norway	Atlantic cod (Gadus morhua)	SAMN16048016	NVI
	FSC1141	NVI 5396	2006	Norway, Rogaland County	Atlantic cod (Gadus morhua)	SAMN16048017	NVI
	FSC1142	NVI 5590		Norway	Atlantic cod (Gadus morhua)	SAMN16048018	NVI
	FSC1143	NVI 5949		Norway	Atlantic cod (Gadus morhua)	SAMN16048019	NVI
	FSC1144	NVI 5954		Norway	Atlantic cod (Gadus morhua)	SAMN16048020	NVI
	FSC1145	NVI 6063		Norway	Atlantic cod (Gadus morhua)	SAMN16048021	NVI
	FSC1146	NVI 6065		Norway	Atlantic cod (Gadus morhua)	SAMN16048022	NVI
	FSC1147	NVI 6086	2008	Norway, Sogn og Fjordane	Atlantic cod (Gadus morhua)	SAMN16048023	NVI
	FSC1148	NVI 6087		Norway	Atlantic cod (Gadus morhua)	SAMN16048024	NVI
	FSC1149	NVI 6214	2008	Norway, Møre og Romsdal	Atlantic cod (Gadus morhua)	SAMN16048025	NVI
	FSC1150	NVI 6422	2008	Norway, Møre og Romsdal	Atlantic cod (Gadus morhua)	SAMN16048026	NVI
	FSC1151	NVI 6472		Norway	Atlantic cod (Gadus morhua)	SAMN16048027	NVI
	FSC1152	NVI 6476		Norway	Atlantic cod (Gadus morhua)	SAMN16048028	NVI
	FSC1153	NVI 6572	2008	Norway, Sogn og Fjordane	Atlantic cod (Gadus morhua)	SAMN16048029	NVI
	FSC1155	NVI 6683		Norway	Atlantic cod (Gadus morhua)	SAMN16048030	NVI
	FSC1156	NVI 6684	2009	Norway, Nordland County	Atlantic cod (Gadus morhua)	SAMN16048031	NVI
	FSC1157	NVI 7123		Norway	Atlantic cod (Gadus morhua)	SAMN16048032	NVI
	FSC1158	NVI 7129		Norway	Atlantic cod (Gadus morhua)	SAMN16048033	NVI
	FSC774	GM2212			Atlantic cod (Gadus morhua)	SAMN00993444	NVI
	FSC846	SVA 74/04, NVI 5518	2004	Sweden, southern Skagerrak	Atlantic cod (Gadus morhua)	SAMN16048061	NVI
Francisella orientalis	FDC190	Cefas, NVI 8373		England	Nile tilapia (Oreochromis niloticus)	SAMN16047989	University of Stirling
	FDC191	F. victoria		Latin America	Nile tilapia (Oreochromis niloticus)	SAMN16047990	University of Stirling
	FDC192	RUSVM- LA1, F.latin America	2012	Latin America	Nile tilapia (Oreochromis niloticus)	SAMN16047991	University of Stirling
	FDC193	F.CAL 2		USA, California	Hybrid Striped bass (Morone chrysops x M. saxatilis)	SAMN16047992	University of Stirling
	FDC194	F.CAL1		USA, California	Hybrid Striped bass (Morone chrysops x M. saxatilis)	SAMN16047993	University of Stirling
	FDC196	LADL-11-060, F.Texas		USA, Texas	Tilapia (Oreochromis sp.)	SAMN16047994	University of Stirling
	FDC197	LADL-01-100, F.01100	2010	USA, Midwest	Nile tilapia (Oreochromis niloticus)	SAMN16047995	University of Stirling
	FDC198	LADL 10-075 #5, F.Minnisota	2010	USA, Midwest	Nile tilapia (Oreochromis niloticus)	SAMN16047996	University of Stirling
	FSC1304	AVU1(f5)	before 20120721	England	Nile tilapia (Oreochromis niloticus)	SAMN16048035	University of Stirling
	FSC1305	AVU3(f9)	before 20120721	England	Nile tilapia (Oreochromis niloticus)	SAMN16048036	University of Stirling
	FSC1306	STIR-GUS-F2-f7 (FDC410)	before 20120721	England	Red nile tilapia (Oreochromis niloticus)	SAMN16048037	University of Stirling
	FSC1307	STIR-MATT-F1-f6	before 20120721	England	Red nile tilapia (Oreochromis niloticus)	SAMN16048038	University of Stirling
	FSC1308	Franc-COS1	before 20131201	Mexico	Blue tilapia (Oreochromisaureus)	SAMN16048039	University of Stirling
	FSC1309	Austria, NVI 9449	2013	Austria, Vienna	Malawi cichlid (Auloncara maleri)	SAMN16048040	University of Stirling
	FSC1310	STIR-GUS-HON1	before 20161221	Honduras	Red tilapia hybrid	SAMN16048041	University of Stirling
	FSC1311	STIR-GUS-HON2	before 20161221	Honduras	Red tilapia hybrid	SAMN16048042	University of Stirling
	FSC1312	STIR-GUS-HON4	before 20161221	Honduras	Red tilapia hybrid	SAMN16048043	University of Stirling
	FSC1313	STIR-GUS-HON5	before 20161221	Honduras	Red tilapia hybrid	SAMN16048044	University of Stirling
	FSC1314	STIR-GUS-HON6	before 20161221	Honduras	Red tilapia hybrid	SAMN16048045	University of Stirling
	FSC771	Ehime-1, NVI 5887, DSM 21254, LMG 24544	-	Japan, Ehime prefecture, Uwajima	Three-lined grunt (marine Fish)	SAMN16048059	NVI
Clade 4
Francisella sp. LA11-2445	FDC406	LA11-2445	2011	USA, Arizona	Human	SAMN12027040	CDC
Parafrancisella
Francisella adeliensis	FSC1325	pyramiden	-	-	Marine ciliate	SAMN16048046	University of Camerino
	FSC1326	barrow	-	-	Marine ciliate	SAMN16048047	University of Camerino
Allofrancisella
Allofrancisella inopinata	FSC1302	DSM 101834, SYSU YG23	2010	China, Guangdong, Guangzhou	Water from cooling tower	SAMN11254735	DSMZ
Allofrancisella frigidaquae	FSC1303	DSM 101835, SYSU 10HL1970	2010	China, Guangdong, Guangzhou	Water from cooling tower	SAMN11176079	DSMZ
Allofrancisella guangzhouensis	FSC1085	09HG994, 1330	-	China, Guangdong, Guangzhou	Cooling tower of a hospital	SAMN16048011	CDC
	FSC1086	10HP82-6, 1331	-	China, Guangdong, Guangzhou	Air conditioning system	SAMN16048012	CDC
	FSC1089	10HL01960, 1334	-	China, Guangdong, Guangzhou	Air conditioning system	SAMN16048013	CDC
Outgroup
	FSC776	UST040201-002, DSM 21703, JCM 14605	before 2008-04-08	China, Hong Kong, Port Shelter	Sea-water at outlet of sandfilter	SAMN16048060	NVI
Genomes from public resources
	Strain ID	alternative_ID	Isolation year	Geographic location	Sample source	Public reference
Clade 1
Francisella tularensis subsp. tularensis	831		1999	USA, New Mexico	animal	GCA_000305895.1
	1378		2001	USA, Utah		GCA_000380385.1
	3571		1999	USA, New Mexico		GCA_000346525.1
	70001275		2000	USA, Utah	Human	GCA_000313275.1
	70102010		2001	USA, Utah	Human	GCA_000305835.1
	79201237			USA, Utah		GCA_000380425.1
	80700069	Ft 6, reference#5	2007	USA, Utah	Human lesion	GCA_000380445.1
	80700075		2007	USA, Utah	Human	GCA_000305875.1
	80700103			USA, Utah	Hand drainage	GCA_000305855.1
	AK96_2888		1996	USA	Human	SRR653894
	AS_713		2004	USA, New Mexico	Rabbit	GCA_000305915.1
	CO00_3111	15	2000	USA	Human	SRR653896
	FAC		1984	USA, Illinois	Rabbit	GCA_000746455.1
	FAE		1988	USA, Illinois	Rabbit	GCA_000742075.1
	FDAARGOS_247		1941	USA, Ohio	Ulcer	GCA_002082235.2
	FSC033			USA, Georgia	Squirrel	GCA_000154165.1
	FSC198		1986	Slovakia	Mite	GCA_000009325.1
	FTU		1988	USA, Illinois	Rabbit	GCA_000742155.1
	FTV		1988	USA, Illinois	Rabbit	GCA_000742015.1
	FTX		1988	USA, Illinois	Rabbit	GCA_000742145.1
	FTZ		1987	USA, Illinois	Rabbit	GCA_000741935.1
	GA02_5383		2002	USA	Human	SRR653888
	IL00_4351		2000	USA	Human	SRR653889
	Larsen		2006			GCA_000742095.1
	MA00_2987		2000	Massachusetts	Human blood	GCA_001267475.1
	MD00_2970	22	2000	USA	Human	SRR653890
	MI01_2654		2001	USA	Human	SRR653892
	MO02_4195		2002	USA	Human	SRR653885
	NC98_3428		1998	USA	Human	SRR653893
	NE03_1457		2003	USA	Human	SRR653887
	NE061598		1998	USA, Nebraska	Human	GCA_000023305.1
	NIH_B_38		1941	USA, Ohio	Human ulcer	GCA_000833475.1
	NR_21734			USA	Bacterial culture	GCA_001729605.1
	NR_21736			USA	Bacterial culture	GCA_001729565.1
	NR_21737			USA	Bacterial culture	GCA_001729585.1
	OK00_2732	12	2000	USA	Human	SRR653895
	OK01_2528		2001	USA	Human	SRR653884
	Scherm		1944	USA, Ohio	digital lesion	GCA_000833555.1
	SCHU_S4		1941	USA		GCA_000008985.1
	TI0902			USA, Virginia	Cat	GCA_000248435.2
	TIGB03			USA, Virginia	Cat	GCA_000248415.2
	WY_00W4114		2000	USA, Wyoming	Prairie dog	GCA_001011135.1
	WY96	FTT_8	1996	USA, Wyoming	Wound clinical	GCA_001262115.1
	WY96_3418	9A, FTW sequence	1996	USA	Human	GCA_000016105.1
Francisella tularensis subsp. mediasiatica	FSC147	GIEM_543, FTM	1965	Kazakhstan	Gerbil	GCA_000018925.1
	SCPM-O-B-7175-A-554	A554	2011	Russia, Martynovo village, Eltsovkadistrict, Altai	Tick (Haemaphysalis concinna)	GCF_004296555.1
	SCPM-O-B-7176-A-678	A678	2011	Russia, Pokrovkavillage, Pervomayskoyedistrict, Altai	Tick (Ixodes persulcatus)	GCF_004213485.1
	SCPM-O-B-7177-A-823	A823	2011	Russia, Molokovo village,Shelabolikhadistrict,Altai	Siberian red vole	GCF_004214305.1
Francisella tularensis subsp. holarctica	257	FSC257, 503/840	1949	Russia	Meadow Tick (Dermacentor pictus)	GCA_000153845.1
	425			USA, Montana	Water	GCA_000833515.1
	15012907		2015	Netherlands	Human	GCA_900491795.1
	16007282		2016	Netherlands	Human	GCA_900491815.1
	16011034		2016	Netherlands	Human	GCA_900491775.1
	08T0073		2007	Germany	Hare	GCA_001953575.1
	11_789_5S		2011	France	Tick	GCA_900016295.2
	11_930_9S		2011	France	Brown Hare	GCA_900016285.2
	11_935_13S		2011	France	Brown Hare	GCA_900015305.2
	12T0050_FLI		2012	Germany	Hare	GCA_002886065.1
	14T0103		2014	Germany	Edible dormouse (Glis glis)	GCA_003122155.1
	15NIIEG		1973	Russia		GCA_001611815.2
	99A_2628		1999	USA, California	Human	GCA_000478845.1
	BD11_00177		2011	Netherlands	Human abscess	GCA_000681495.1
	F0295	FSC025, Chateauroux, 061-1, Key A00121, IMB 050245	1952	France	Hare	GCA_002100175.1
	F049	F049		Turkey	Throat swab	ERR538408
	F0608	DF110, D-64665	2006	Germany	Hare	GCA_002100165.1
	F0624	DF166, D-71032, Key A00177, IMB 071196, 20081013746	2007	Germany	Hare	GCA_002100195.1
	F0673	F0673		Georgia		SRR064394
	F0732	42055/2008,	2008	Italy	Natural spring Water	GCA_002100365.1
	F0775	D-37073, Key A00111, IMB 041392, G.-6288 DPZ 2002 6288-Lykn10	2002	Germany	Macaque	GCA_002100375.1
	F0777	D-37130, Key A00123, IMB 070483-1, 7480 DPZ deceased 16.10.2006	2006 (NAU database 2007)	Germany	Marmoset (Callithrix jacchus)	GCA_002100335.1
	F0781	F172,	2008	Germnay	Hare	GCA_002100185.1
	F0783	F190, Key A00201, FT9	1997	Spain	Bacterial culture	GCA_002101185.1
	F0784	F191, D-88213, F191, D-88213, Key A00202, IMB 071393, W345-08??	2008	Germany	Hare	GCA_002101165.1
	F0799	DH 100333, F233	2010	Germany	Human	ERR538407
	F091	F0903		Turkey	Lymph Node	ERR538404
	F92		2004	Germany	Marmoset	GCA_000313385.1
	FDC095	CEB 02/0252, Ft "O3"	1989	France	Human	GCA_002100325.1
	FDC099	CEB 02/0412, Delorme	1989	France	Human	GCA_002101125.1
	FDC113	CEB 02/0443, GagnepA.In		France	Human	GCA_002100445.1
	FDC200	Sivas Su	2009	Turkey	Water	GCA_001574855.1
	FDC201		2009	Turkey	Throat culture	GCA_001574865.1
	FDC202		2008	Turkey	Water	GCA_001574945.1
	FDC203	Rukiye	2008	Turkey	Throat culture	GCA_001574885.1
	FDC204	Suadiyesu2	2012	Turkey	Water	GCA_001574905.1
	FDC205		2012	Turkey	Throat culture	GCA_001574935.1
	FDC300	FLI09T0179	2009	Germany	Hare	GCA_002101105.1
	FDC304	FLIJF4128	2008	Switzerland	Human	GCA_002101095.1
	FDC305	FLIJF4212	2008	Switzerland	Human	GCA_002101085.1
	FDC306	FLIJF4242	2008	Switzerland	Hare	GCA_002101045.1
	FDC310	FLIJF4429	2008	Switzerland	Human	GCA_002100405.1
	FDC338		2010	Germany	Hare	GCA_002100415.1
	FDC407	A63/63	2008	Germany	Red fox, liver	GCA_002102515.1
	FDC408	A271_1	2012	Germany	Eurasian beaver, lymph node	GCA_002102455.1
	FDC409	A317	2012	Germany	Raccoon dog, lymph node	GCA_002102465.1
	FDC411	TU4	1998	Spain	Hare	GCA_002101035.1
	FDC412	TU21	1998	Spain	Hare	GCA_002100455.1
	FDC413	TU39	1999	Spain	Hare	GCA_002101015.1
	FDC415	TU8	1998	Spain	Hare	GCA_002101005.1
	FDC416	TU17	1998	Spain	Hare	GCA_002100955.1
	FDC417	TU18	1998	Spain	Hare	GCA_002100935.1
	FDC418	TU16	1998	Spain	Hare	GCA_002100485.1
	FDC419	TU38	1998	Spain	Hare	GCA_002100945.1
	FDC420	TU23	1998	Spain	Vole	GCA_002100505.1
	FDC421	TU22	1998	Spain	Hare	GCA_002100925.1
	FDC422	TU31	1998	Spain	Human	GCA_002100875.1
	FDC423	TU13	1998	Spain	Hare	GCA_002100845.1
	FDC424	TU25	1998	Spain	Human	GCA_002100855.1
	FDC425	VA-23287	2007	Spain	Human	GCA_002100865.1
	FDC426	ZA-07/2645	2008	Spain	Human	GCA_002100765.1
	FDC427	7072002	2007	Spain	Human	GCA_002100525.1
	FDC428	6434	2007	Spain	Vole	GCA_002100535.1
	FDC429	3640	2008	Spain	Hare	GCA_002100795.1
	FDC430	ZA-26454	2007	Spain	Human	GCA_002100605.1
	FDC431	PA-21739	2007	Spain	Human	GCA_002100775.1
	FDC432	ZA-20206	2007	Spain	Human	GCA_002100565.1
	FDC433	7074825	2007	Spain	Human	GCA_002100785.1
	FDC434	PA-22442	2007	Spain	Human	GCA_002100625.1
	FSC022		1950	Japan	lymph node	GCA_002027465.1
	FSC026	062-1, Charney		France		GCA_002100715.1
	FSC027	063-1, Charantes		France		GCA_002100705.1
	FSC028	064-1, Lat-et-Garonne		France	bacterial culture	GCA_002100245.1
	FSC029	065-1, St. GermA.Ine		France	bacterial culture	GCA_002100265.1
	FSC031	067-1, O-407	1964	Italy	Rabbit	GCA_002100585.1
	FSC162	21 KÅ, NUS 21KÅ	1995	Sweden	Human	SRR507783
	FSC200	F0134, 3001MA, F0573	1998	Sweden	Human	GCA_000168775.2
	FSC208	3049UBG	1998	Sweden	Human	SRR496832
	FSC247	SVA T 20	1993	France	Human	GCA_002100255.1
	FSC250	1532, 96P1019	1996	Finland	Human, blood	ERR351169
	FSC279	R82/00, SBL R82/00	2000	Sweden	Human	ERR351170
	FSC280	R86/00, SBL R86/00	2000	Sweden	Human	ERR351171
	FSC285	AO7346/00	2000	Sweden	Human	ERR351172
	FSC455	FTPMaj-1		Spain	Hare	GCA_002100645.1
	FSC456	FTPMaj-7		Spain	Human	GCA_002100275.1
	FSC555	BIM F1, BGA	2004	Austria	bacterial culture	GCA_002100665.1
	FSC599		1965	Japan	bacterial culture	GCA_002100685.1
	FT_32		2012	Switzerland	Human blood	GCA_002027725.1
	FT05	F._tularensis_holarctica_B_90	2008	Switzerland	Human	GCA_002858505.1
	FT07	F._tularensis_holarctica_B_88	2008	Switzerland	Human	GCA_002858465.1
	FT08	F._tularensis_holarctica_B_85	2003	Switzerland	Human	GCA_002858435.1
	FT10	JF3820a, F._tularensis_holarctica_B_85	1998	Switzerland	Hare	GCA_002858485.1
	FT11	JF3821, F._tularensis_holarctica_B_49	1997	Switzerland	Hare	GCA_002858425.1
	FT13	JF3826a, F._tularensis_holarctica_B_85	1996	Switzerland	Marmoset	GCA_002858405.1
	FT14	JF3829, F._tularensis_holarctica_B_46	2004	Switzerland	Golden lion tamarin	GCA_002858345.1
	FT16	JF4092, F._tularensis_holarctica_B_49		Switzerland	Hare	GCA_002858385.1
	FT16C_B1		2012	Switzerland	nymph	GCA_002027785.1
	FT17	JF4128/FDC304b, F._tularensis_holarctica_B_46	2008	Switzerland	Human	GCA_002858365.1
	FT18	F._tularensis_holarctica_B_85	2008	Switzerland	Human	GCA_002858285.1
	FT19	F._tularensis_holarctica_B_89		Switzerland	Hare	GCA_002858305.1
	FT20	F._tularensis_holarctica_B_53	2008	Switzerland	Human	GCA_002858315.1
	FT22	JF4456a, F._tularensis_holarctica_B_45	2008	Switzerland	Human	GCA_002858265.1
	FT24	JF5002, F._tularensis_holarctica_B_87	2011	Switzerland	Human	GCA_002858245.1
	FT25	JF5048, F._tularensis_holarctica_B_88	2011	Switzerland	Human	GCA_002858185.1
	FT26	JF5142, F._tularensis_holarctica_B_61	2011	Switzerland	Human	GCA_002858215.1
	FT27	JF5141, F._tularensis_holarctica_B_46	2011	Switzerland	Human	GCA_002858205.1
	FT28	JF5338, F._tularensis_holarctica_B_46	2012	Switzerland	Human	GCA_002858145.1
	FT29	JF5340a, F._tularensis_holarctica_B_33	2012	Switzerland	Human	GCA_002858165.1
	FT30	JF53461, F._tularensis_holarctica_B_88	2012	Switzerland	Human	GCA_002858115.1
	FT31	JF5370a, F._tularensis_holarctica_B_33	2012	Switzerland	Human	GCA_002858105.1
	FT33	F._tularensis_holarctica_B_89	2013	Switzerland	Human	GCA_002858075.1
	FT36	F._tularensis_holarctica_B_53	2014	Switzerland	Human	GCA_002858065.1
	FT37	FT14_F1, F._tularensis_holarctica_B_62	2012	Switzerland	Tick	GCA_002858045.1
	FT39	FT14_C4, F._tularensis_holarctica_B_62	2012	Switzerland	Tick	GCA_002858005.1
	FT40	FT17_C9, F._tularensis_holarctica_B_62	2012	Switzerland	Tick	GCA_002857985.1
	FT41	FT6_D12, F._tularensis_holarctica_B_45	2012	Switzerland	Tick	GCA_002858015.1
	FT42	FT11_B4, F._tularensis_holarctica_B_59	2012	Switzerland	Tick	GCA_002857955.1
	FT44	FT16_E6, F._tularensis_holarctica_B_62	2012	Switzerland	Tick	GCA_002857945.1
	FT46	FT8_B3, F._tularensis_holarctica_B_59	2012	Switzerland	Tick	GCA_002857915.1
	FT47	FT16_G8b, F._tularensis_holarctica_B_62	2012	Switzerland	Tick	GCA_002857905.1
	FT48	F._tularensis_holarctica_B_53	2014	Switzerland	Human	GCA_002857875.1
	FT49	F._tularensis_holarctica_B_91	2014	Switzerland	Human	GCA_002857865.1
	FT50	F._tularensis_holarctica_B_49	2014	Switzerland	Human	GCA_002857845.1
	FT51	F._tularensis_holarctica_B_87	2014	Switzerland	Human	GCA_002857815.1
	FT52	FT21_C4, F._tularensis_holarctica_B_61	2013	Switzerland	Tick	GCA_002857805.1
	FT53	FT22_F9, F._tularensis_holarctica_B_61	2013	Switzerland	Tick	GCA_002857785.1
	FT54	FT22_H4, F._tularensis_holarctica_B_61	2013	Switzerland	Tick	GCA_002857765.1
	FT55	JF5345, F._tularensis_holarctica_B_87	2012	Switzerland	Mouse	GCA_002857745.1
	FT56	JF5353a, F._tularensis_holarctica_B_45	2012	Switzerland	Marten	GCA_002857685.1
	FT57	JF5369a, F._tularensis_holarctica_B_53	2012	Switzerland	Hare	GCA_002857715.1
	FT58	JF5374a, F._tularensis_holarctica_B_90	2014	Switzerland	Hare	GCA_002857705.1
	FT59	JF5375a, F._tularensis_holarctica_B_61	2012	Switzerland	Hare	GCA_002857665.1
	FT60	JF5380a, F._tularensis_holarctica_B_85	2012	Switzerland	Hare	GCA_002857635.1
	FT63	JF5393a, F._tularensis_holarctica_B_90	2012	Switzerland	Hare	GCA_002857625.1
	FT64	JF5410a, F._tularensis_holarctica_B_87	2012	Switzerland	Mouse	GCA_002857605.1
	FT65	JF5405a, F._tularensis_holarctica_B_33	2012	Switzerland	Hare	GCA_002857585.1
	FT66	JF5468a, F._tularensis_holarctica_B_33	2013	Switzerland	Hare	GCA_002857565.1
	FT67	JF5487, F._tularensis_holarctica_B_45	2013	Switzerland	Hare	GCA_002857545.1
	FT68	JF5525, F._tularensis_holarctica_B_85	2014	Switzerland	Hare	GCA_002857515.1
	FT69	JF5597, F._tularensis_holarctica_B_91	2014	Switzerland	Human	GCA_002857505.1
	FT70	JF5609, F._tularensis_holarctica_B_33	2014	Switzerland	Monkey	GCA_002857465.1
	FT71	JF5611, F._tularensis_holarctica_B_45	2014	Belgium	Hare	GCA_002857445.1
	FT73	F._tularensis_holarctica_B_89	2015	Switzerland	Human	GCA_002857425.1
	FT75	F._tularensis_holarctica_B_62	2015	Switzerland	Human	GCA_002857475.1
	FT8C_4F		2012	Switzerland	nymph	GCA_002027765.1
	FT9C_G7		2012	Switzerland	nymph	GCA_002027745.1
	FTNF002_00	FTA		France	Human	GCA_000017785.1
	FTT_1			USA		GCA_000833235.1
	JAP		2005	USA, Ohio		GCA_000833715.1
	LVS	FSC155, ATCC 29684	2004	Russia	Vaccine strain, LVS	GCA_000009245.1
	MAX		1928	Russia		GCA_001696955.1
	NO_1_2011		2011	Norway	Human blood	GCA_001574485.1
	NO_10_2011		2011	Norway	biopsy	GCA_001574755.1
	NO_11_2011		2011	Norway	biopsy	GCA_001574585.1
	NO_12_2011		2011	Norway	exudate from ulcer	GCA_001574785.1
	NO_13_2011		2011	Norway	aspirate	GCA_001574795.1
	NO_14_2011		2011	Norway	Human blood	GCA_001574605.1
	NO_15_2011		2011	Norway	Human blood	GCA_001574635.1
	NO_16_2011		2011	Norway	exudate from ulcer	GCA_001574835.1
	NO_17_2011		2011	Norway	exudate from ulcer	GCA_001574655.1
	NO_18_2011		2011	Norway	Human blood	GCA_001574675.1
	NO_2_2011		2011	Norway	Human blood	GCA_001574775.1
	NO_3_2011		2011	Norway	Human blood	GCA_001574475.1
	NO_4_2011		2011	Norway	Human blood	GCA_001574495.1
	NO_5_2011		2011	Norway	aspirate	GCA_001574695.1
	NO_6_2011		2011	Norway	exudate from ulcer	GCA_001574705.1
	NO_7_2011		2011	Norway	exudate from ulcer	GCA_001574735.1
	NO_8_2011		2011	Norway	exudate from ulcer	GCA_001574555.1
	NO_9_2011		2011	Norway	exudate from ulcer	GCA_001574565.1
	O_HARA		1931	Japan		GCA_001696945.1
	OSU18	F0575, BSA, rj1	1978	USA	Beaver (Castor sp.)	GCA_000011405.1
	PHIT_FT049			Turkey	Water	GCA_000524575.1
	R13_38		2013	Sweden	Water supply	GCA_000807905.1
	RUSS		1928	Russia	lymph node	GCA_001696935.1
	T01		1952	China, Tibet	Human blood	GCA_001412545.1
	T7		2007	Hungary	Hunted animal	SRR063416
	URFT1		1997	France	Human	GCA_000170295.1
	VT68		1968	USA, Vermont	Muskrat, spleen	GCA_000833495.1
	X17000610		2016	Netherlands	Human	GCA_900491805.1
	AL97_2214		1997	USA, Alabama	Human	GCA_001880205.1
	AZ06_7470		2006	USA, Arizona	Human	GCA_001880245.1
	D9876	GA99-3548, F0581	1977	USA, Louisiana	Human, lymph node	GCA_000833355.1
	DPG_3A_IS		2007	USA, Utah	Water	GCA_000834965.1
	F6168	GA99-3549, F0582		USA, California	Human, Blood	GCA_000833165.1
	FAI		2007	USA, Utah	Water	GCA_000742085.1
	FTE_M3					GCA_000155755.1
	FTG			USA, Utah	Water from hot spring	GCA_000156415.1
	Fx1	Houston, 2766, FSC156, F0051	1991	USA, Texas	Human	GCA_000195535.1
	PA10_7858			USA, Pennsylvania	blood	GCA_001865695.1
	TCH2015		2015	USA, Texas	Human	GCA_002952075.1
	U112		1950	USA, Utah	turbid saltwater	GCA_000014645.1
Francisella sp.TX07-6608	TX076608		2007	USA, Texas	soil	GCA_001870885.1
Francisella hispaniensis	3523			Australia	Human	GCA_000195555.1
	FSC454_CCUG_58020		2003	Spain	Human urine and blood	GCA_001608445.1
Francisella FLE	FLE_Am		2015	USA, Oklahoma	Tick	GCA_001753795.1
	FLE_Om		2015	Czech Republic	midgut tissue	GCA_002095075.2
	ATCCVR_331					GCA_001653955.1
Francisella opportunistica	14_2155		2014	USA, Arizona	Human	GCA_003347095.1
	MA06_7296		2006	USA, Massachusetts	Human	GCA_003347115.1
	PA05_1188	VA14-2155	2005	USA, Pennsylvania	Human	GCA_003347135.1
Clade 2
Francisella philomiragia	ATCC_25015_O_319L		1959	USA, Utah	Moribund muskrat	GCA_000833455.1
	ATCC_25017			USA, Utah	Water	GCA_000019285.1
	FAJ		2007	USA, Utah	Water	GCA_000741925.1
	GA01_2801		1981	USA, New York	Human blood	GCA_000833315.1
	O_319_029		1959	USA, Utah	Water	GCA_000833195.1
	O_319_036_FSC_153		1959	USA, Utah	Water	GCA_000833295.1
	O_319_067		1969	USA, Utah	Water	GCA_000833215.1
Francisella noatunensis	FDC178	NVI 7601, F/134/09A	2009	Ireland, Waterford	Atlantic cod (Gadus morhua)	SRR496814
Francisella sp.GA01-2794	GA01_2794		1976	USA, Colorado	Human pleural fluid	GCA_000833255.1
Francisella orientalis	F1		2015	Brazil	Fish kidney	GCA_001885275.1
	FNO01		2012	Brazil	Fish kidney	GCA_001190905.2
	FNO12		2012	Brazil	Fish kidney	GCA_001042525.2
	FNO190		2013	Brazil	Fish spleen	GCA_001042565.2
	FNO24		2012	Brazil	Fish spleen	GCA_001042545.2
	FSC770	NVI 5409, PQ1104	2006	Costa Rica	Tilapia (Oreochromis sp.)	SRR496848
	LADL_07_285A			Costa Rica	Tilapia (Oreochromis sp.)	GCA_000505725.1
	STIR_GUS_F2f7		2012	United Kingdom	Fish	GCA_001648045.1
	Toba_04		2004	Indonesia	Tilapia (Oreochromis sp.)	GCA_000262205.1
	E103_15		2015-2016	Pacific coast of Central America	Spotted rose snapper, (Lutjanus guttatus)	GCF_008369765.1
	E95_16		2015-2016	Pacific coast of Central America	Spotted rose snapper, (Lutjanus guttatus)	GCF_008369785.1
	SYSU_SYW_1		2015	China, Huizhou	Seawater	GCF_007923265.1
	SYW_2		2015	China	Seawater	GCF_003574475.2
	SYW_3		2015	China, Huizhou	Seawater	GCF_008711555.1
	TX077308			USA	seaWater	GCA_000219045.1
	XLW_1		2015	China	Seawater	GCF_008711455.1
Clade 3
Francisella endociliophora	FSC1006		2011	Italy	Nile tilapia (Oreochromis niloticus)	GCA_000764555.1
Clade 4
Francisella halioticida	DSM_23729		2005	Japan	Abalone	GCA_002211785.1
Francisella uliginis	TX077310			Texas, USA	Seawater	GCA_001895265.1
Francisella sp.SYW9	SYW_9		2015	China, Huizhou	Seawater	GCF_008711555.1
Allofrancisella
Allofrancisella frigidaquae	W12_1067	W12-1067	2012	Germany	Water form cooling tower of a hospital	GCA_000710735.1
Allofrancisella guangzhouensis	08HL01032	NCTC 13503, FSC996	2008	China, Guangdong, Guangzhou	Water from air conditioning system	GCA_000815225.1
Parafrancisella
Francisella adeliensis	FDC440			Adeli Cove, Antarctica		GCA_003290445.1
Pseudofrancisella
Pseudofrancisella aestuarii	SYSUWZ-2	KCTC 52557	2015	China, Zhejiang	Seawater	GCF_003574475.2
Francisella frigidturris	CA97_1460		1997	California, USA	Water from air conditioning system	GCA_001880225.1
