# Supplementary material for: Reorganized Genomic Taxonomy of Francisellaceae Enables Design of Robust Environmental PCR Assays for Detection of Francisella tularensis
Source: Microorganisms. 2021 Jan 11;9(1):146. doi: 10.3390/microorganisms9010146 (PMC7826819; doi:10.3390/microorganisms9010146)
Supplement: Supplementary file 1 [file microorganisms-09-00146-s001.zip › Supp_data_2_in_silico_PCR_results.xlsx]

## Sheet: Table S2
Assay	Citation	Dataset A hits	Ft hits	Sensitivity	Specificity	F. tularensis	F. novicida	F. sp TX07-6608	F. hispaniensis	FLE	F. opportunistica	F. philomiragia
05-aroA	Svensson et. al 2005, Birdsell et. al 2009	355	326	99.6942	85.57	326	28	1
06-atpA	Svensson et. al 2005, Birdsell et. al 2009	325	324	99.0826	99.42	324		1
07-dnaA	Nubel et al 2006	365	327	100	81.9	327	37	1
08-fabH	Rohmer et. al 2006	362	324	99.0826	81.9	324	37	1
09-fopA	Nubel et al 2006	38	0	0	50
10-fopA	Bohle et. Al 2009	70	0	0	50
11-fopA-ind	Higgins et al (2000)	358	320	97.8593	81.9	320	37	1
12-fopA-outd	Higgins et al (2000)	311	288	88.0734	88.21	288	23
13-fopAd	Versage et al 2003, Barns et. al 2005	363	327	100	82.69	327	34		2
14-FtM19	Goethert, Shani and Telford 2004, WHO guidelines in tularaemia ref in Barnes et al 2005	365	327	100	81.9	327	37	1
16-FTT0376	Mitchell et al 2010	327	327	100	100	327
17-FTT0523	Mitchell et al 2010	327	327	100	100	327
19-iglCd	Versage et al 2003, WHO guidelines in tularaemia ref in Barnes et al 2005	349	316	96.6361	83.9	316	25					8
21-ISFtu2d	Versage et al 2003, Barns et. al 2005	362	317	96.94	79.26	317	37					8
22-lpnAb	Sjöstedt et al 1997, Johansson et al. 2000,WHO guidelines in tularaemia,Nubel et al 2006, Berrada & Telford 2010	364	325	99.3884	81.51	325	37	1				1
22-lpnAd	Versage et al2003, Barns et. al 2005	366	327	100	81.52	327	37	1				1
26-mutS	Nubel et al 2006	345	306	93.578	81.52	306	37	1	1
27-parC	Svensson et. al (2005), Birdsell et. al 2009	362	327	100	83.09	327	34	1
29-pgm	Svensson et. al 2005, Birdsell et. al 2009	320	319	97.5535	99.42	319	1
30-prfB	Nubel et al 2006	350	326	99.6942	87.76	326	24
31-putA	Nubel et al 2006	320	296	90.5199	87.76	296	24
35-tpiA	Nubel et al 2006	337	296	90.5199	80.75	296	37	1	3
36-tpiA	Svensson et. al 2005, Birdsell et. al 2009	329	326	99.6942	98.29	326			3
37-trpE	Svensson et. al 2005, Birdsell et. al 2009	361	324	99.0826	82.29	324	37
38-uup	Svensson et. al 2005, Birdsell et. al 2009	364	326	99.6942	81.9	326	37	1
39-4Pan	Larson et al. 2020	364	325	99.3884	81.51	325	37	1	1
40-3Pan	Larson et al. 2020	327	327	100	100	327
44-New/all Ft	This study	327	327	100	100	327
