# Supplementary material for: Reorganized Genomic Taxonomy of Francisellaceae Enables Design of Robust Environmental PCR Assays for Detection of Francisella tularensis
Source: Microorganisms. 2021 Jan 11;9(1):146. doi: 10.3390/microorganisms9010146 (PMC7826819; doi:10.3390/microorganisms9010146)
Supplement: Supplementary file 1 [file microorganisms-09-00146-s001.zip › Supp_data_3_Diversity_Strain_Panel.DNBedit.xlsx]

## Sheet: Table S3
ID	Original ID	Alternate ID	Originating Lab	Genus	species	subspecies	Type	Country	Source	Year	WGS sequenced	Ft-sp.FTT0376	Ft-sp.3Pan	Ft-sp.FTS_0772	16S Bact Quant
F0005	FSC 041	Vavenby, 081-1	SDRA	Francisella	tularensis	tularensis	AI	Canada	tick	1935	yes	+	+	+	+
F0008	FSC 046	Fox Downs, 092-1	SDRA	Francisella	tularensis	tularensis	AI	USA	human	1940	yes	+	+	+	+
F0061	KS00-0948	9	CDC	Francisella	tularensis	tularensis	AI	USA	cat	2000	no	+	+	+	+
F0080	OK-OKL-1	OK 5, OK-Oklahoma	OKDH	Francisella	tularensis	tularensis	AI	USA	human	1994	no	+	+	+	+
F0085	OK-TUL-3	OK 10, OK-Tulsa	OKDH	Francisella	tularensis	tularensis	AI	USA	human	1993	no	+	+	+	+
F0308	MA01-2505		CDC	Francisella	tularensis	tularensis	AI	USA	human	1978	No	+	+	+	+
F0347	GA02-5426		CDC	Francisella	tularensis	tularensis	AI	USA	human	1981	No	+	+	+	+
F0693	1211988		Institute of Arctic Biology University of Alaska Fairbanks	Francisella	tularensis	tularensis	AI	USA	hare	2006	No	+	+	+	+
F0697	0916900084		Institute of Arctic Biology University of Alaska Fairbanks	Francisella	tularensis	tularensis	AI	USA	human	2009	No	+	+	+	+
F0717	OK01-2528		CDC	Francisella	tularensis	tularensis	AI	USA	human	2001	Yes	+	+	+	+
F0718	MO02-4195		CDC	Francisella	tularensis	tularensis	AI	USA	human	2002	Yes	+	+	+	+
F0729	NC98-3428		CDC	Francisella	tularensis	tularensis	AI	USA	human	1998	Yes	+	+	+	+
F0010	FSC 054	Nevada 14, 101-1	SDRA	Francisella	tularensis	tularensis	AII	USA	rabbit	1953	Yes	+	+	+	+
F0296	FSC 042	Utter, 082-1	SDRA	Francisella	tularensis	tularensis	AII	Canada	unknown	unknown	yes	+	+	+	+
F0310	CA97-0499		CDC	Francisella	tularensis	tularensis	AII	USA	squirrel monkey	1993	No	+	+	+	+
F0325	TX00-1591		CDC	Francisella	tularensis	tularensis	AII	USA	human	2000	No	+	+	+	+
F0354	CO96-1595		CDC	Francisella	tularensis	tularensis	AII	USA	cat	1996	No	+	+	+	+
F0366	GA02-5420		CDC	Francisella	tularensis	tularensis	AII	USA	rabbit	1980	No	+	+	+	+
F0367	WY01-3650		CDC	Francisella	tularensis	tularensis	AII	USA	human	2001	No	+	+	+	+
F0816	BT05-2170000101		AZDH	Francisella	tularensis	tularensis	AII	USA	unknown	2005	Yes	+	+	+	+
F0826	PB07242001	S96815707	AZDH	Francisella	tularensis	tularensis	AII	USA	human	2007	Yes	+	+	+	+
F0830	PB09155001		AZDH	Francisella	tularensis	tularensis	AII	USA	cat	2009	Yes	+	+	+	+
F1062	556254	B.1	Flagstaff Medical Center	Francisella	tularensis	tularensis	AII	USA	human	2015	Yes	+	+	+	+
F1067	AZ00045112	-4	Flagstaff Medical Center	Francisella	tularensis	tularensis	AII	USA	human	2016	Yes	+	+	+	+
F1146	AZ00084719 6/28	MEDSIS ID 19-5353968	Arizona Department of Health Services Public Health Lab	Francisella	tularensis	tularensis	AII			2019	Yes	+	+	+	+
F0027	FSC 124	14588	SDRA	Francisella	tularensis	holarctica	B	Ukraine	water	1990	Yes	+	+	+	+
F0032	FSC 069	SVA T7K	SDRA	Francisella	tularensis	holarctica	B	Sweden	passage experiment	1974	Yes	+	+	+	+
F0193	FSC 186	T-44	SDRA	Francisella	tularensis	holarctica	B	Czech Republic	Dermacentor reticulatus	1995	Yes	+	+	+	+
F0199	FSC 241	R60/95	SDRA	Francisella	tularensis	holarctica	B	Sweden	human	1995	Yes	+	+	+	+
F0222	FSC 268	R53/00	SDRA	Francisella	tularensis	holarctica	B	Sweden	human	2000	Yes	+	+	+	+
F0233	FSC 279	R82/00	SDRA	Francisella	tularensis	holarctica	B	Sweden	human	2000	Yes	+	+	+	+
F0304	FSC 196	SE-210/37	SDRA	Francisella	tularensis	holarctica	B	Slovakia	mite	1988	Yes	+	+	+	+
F0588	AF8	A-8282, Key A00008	BIM	Francisella	tularensis	holarctica	B	Austria	Lepus europaeus	1995	No	+	+	+	+
F0634	DF170	D-38464, Key A00181, IMB 071255, W2990	BIM	Francisella	tularensis	holarctica	B	Germany	Lepus europaeus	2007	No	+	+	+	+
F0677	8898-G		NCDC of Georgia	Francisella	tularensis	holarctica	B	Georgia	Haemaphysalis otophila	2008	No	+	+	+	+
F0714	T19		Szent István University	Francisella	tularensis	holarctica	B	Hungary			Yes	+	+	+	+
F0847	5			Francisella	tularensis	holarctica	B	Finland	hare		Yes	+	+	+	+
F0848	6			Francisella	tularensis	holarctica	B	Finland	hare		Yes	+	+	+	+
F0011	FSC 147	543, FTM sequence	SDRA	Francisella	tularensis	mediasiatica	M	Kazakhstan	midday gerbil	1965	Yes	+	+	+	+
F0013	FSC 149	120	SDRA	Francisella	tularensis	mediasiatica	M	USSR	hare	1965	Yes	+	+	+	+
F0528	BT06-0131		AZDH	Francisella	novicida	UND	N	USA	human	2006	No	-	-	-	+
F0824	BT06-2480000131		AZDH	Francisella	novicida	UND	N	unknown	unknown	2006	no	-	-	-	+
F1106	FRAN123		USAMRID	Francisella	novicida	UND	N	USA	Sediment	2007	Yes	-	-	-	+
F1108	FRAN126		USAMRID	Francisella	novicida	UND	N				Yes	-	-	-	+
F1111	FRAN236		USAMRID	Francisella	novicida	UND	N	USA	Water	2006	Yes	-	-	-	+
F1112	FRAN237		USAMRID	Francisella	novicida	UND	N	USA	Water	2006	Yes	-	-	-	+
F1123	Utah 112	NR-13	American Type Culture Collection	Francisella	novicida	UND	N				Yes	-	-	-	+
F0636	DF62	Key A00062, FSC 454	BIM	Francisella	hispaniensis	UND	H	Spain	human	2003	Yes	-	-	-	+
F1109	FRAN137		USAMRID	Francisella	hispaniensis	UND	H	Thailand	human	2007	Yes	-	-	-	+
F1275	FSC845, VR-1853	ATCCVR_331	FOI	Francisella	persica	UND	E				Yes	-	-	-	+
F0583	TD02-28		WSU (Glen Scoles)	Francisella	tick endosymbiont	UND	E	USA	Dermacentor variabilis	1999	No	-	-	-	+
F1157	BAA-2974	PA05-1188	ATCC - Batch # 70018808	Francisella	opportunistica	UND	UND				Yes	-	-	-	+
F0341	GA01-2803		CDC	Francisella	philomiragia	UND	P	USA	Human		No	-	-	-	+
F1075	FRAN087		USAMRID	Francisella	philomiragia	UND	P	USA	Sediment	2006	Yes	-	-	-	+
F1076	FRAN088		USAMRID	Francisella	philomiragia	UND	P	USA	Water	2006	Yes	-	-	-	+
F1077	FRAN089		USAMRID	Francisella	philomiragia	UND	P	USA	Water	2006	Yes	-	-	-	+
F1078	FRAN090		USAMRID	Francisella	philomiragia	UND	P	USA	Water	2006	Yes	-	-	-	+
F1080	FRAN094		USAMRID	Francisella	philomiragia	UND	P	USA	Water	2006	Yes	-	-	-	+
F1081	FRAN095		USAMRID	Francisella	philomiragia	UND	P	USA	Water	2006	Yes	-	-	-	+
F1084	FRAN098		USAMRID	Francisella	philomiragia	UND	P	USA	Water	2006	Yes	-	-	-	+
F1085	FRAN099		USAMRID	Francisella	philomiragia	UND	P	USA	Sediment	2006	Yes	-	-	-	+
F1088	FRAN102		USAMRID	Francisella	philomiragia	UND	P	USA	Water	2006	Yes	-	-	-	+
F1091	FRAN105		USAMRID	Francisella	philomiragia	UND	P	USA	Water	2007	Yes	-	+	-	+
F1093	FRAN107		USAMRID	Francisella	philomiragia	UND	P	USA	Water	2007	Yes	-	+	-	+
F1094	FRAN108		USAMRID	Francisella	philomiragia	UND	P	USA	Water	2007	Yes	-	-	-	+
F1096	FRAN110		USAMRID	Francisella	philomiragia	UND	P	USA	Sediment	2007	Yes	-	-	-	+
F1098	FRAN112		USAMRID	Francisella	philomiragia	UND	P	USA	Water	2007	Yes	-	-	-	+
F1099	FRAN113		USAMRID	Francisella	philomiragia	UND	P	USA	Sediment	2007	Yes	-	-	-	+
F1100	FRAN115		USAMRID	Francisella	philomiragia	UND	P	USA	Water	2007	Yes	-	-	-	+
F1101	FRAN117		USAMRID	Francisella	philomiragia	UND	P	USA	Water	2007	Yes	-	-	-	+
F1103	FRAN138		USAMRID	Francisella	philomiragia	UND	P	USA	Water	2006	Yes	-	-	-	+
F1104	FRAN139		USAMRID	Francisella	philomiragia	UND	P	USA	Sediment	2006	Yes	-	-	-	+
F1105	FRAN140		USAMRID	Francisella	philomiragia	UND	P	USA	Water	2006	Yes	-	-	-	+
F1144	O#319L	25015	American Type Culture Collection	Francisella	philomiragia	UND	P				Yes	-	-	-	+
F1147	25018	25018	American Type Culture Collection	Francisella	philomiragia	UND	P				Yes	-	-	-	+
F1277	FSC1005	DSM_23729	FOI	Francisella	halioticida	UND	UND				Yes	-	-	-	+
F1279	FSC1156		FOI	Francisella	noatunensis	UND	UND				Yes	-	-	-	+
F1282	FSC1304		FOI	Francisella	orientalis	UND	UND				Yes	-	-	-	+
F1158	TSD-154	E95-16	ATCC - Batch # 70028285	Francisella	salimarina	UND	UND				Yes	-	-	-	+
F1278	FSC1006		FOI	Francisella	endociliophora	UND	UND				Yes	-	-	-	+
F1283	FSC1327	FDC440	FOI	Parafrancisella	adeliensis	UND	UND				Yes	-	-	-	+
F1280	FSC1302		FOI	Allofrancisella	inopinata	UND	UND				Yes	-	-	-	+
F1281	FSC1303		FOI	Allofrancisella	frigidaquae	UND	UND				Yes	-	-	-	+
F1276	FSC996, BAA-2361	08HL01032	FOI	Allofrancisella	guangzhouensis	UND	UND				Yes	-	-	-	+
