# Supplementary material for: Reorganized Genomic Taxonomy of Francisellaceae Enables Design of Robust Environmental PCR Assays for Detection of Francisella tularensis
Source: Microorganisms. 2021 Jan 11;9(1):146. doi: 10.3390/microorganisms9010146 (PMC7826819; doi:10.3390/microorganisms9010146)
Supplement: Supplementary file 1 [file microorganisms-09-00146-s001.zip › Supp_table_4_Recommended_genome_sequences.xlsx]

## Sheet: Table S4
Genus	Clade	Species	Subspecies	Strain	NCBI Assemblies	Francisellaceae node	GTDB (v95)	NCBI lineage	proGenomes2	Included in Sjödin et al. 2012
Francisella	clade 1	F. tularensis	F.t. subsp. tularensis	SCHU S4	GCA_000008985.1	Francisella tularensis subsp. tularensis	g__Francisella; s__Francisella tularensis	Thiotrichales; Francisellaceae; Francisella; Francisella tularensis; Francisella tularensis subsp. tularensis	specI_v3_Cluster580	x
Francisella	clade 1	F. tularensis	F.t. subsp. holarctica	FSC200	GCA_000168775.2	Francisella tularensis subsp. holarctica	g__Francisella; s__Francisella tularensis	Thiotrichales; Francisellaceae; Francisella; Francisella tularensis; Francisella tularensis subsp. tularensis	specI_v3_Cluster580	x
Francisella	clade 1	F. tularensis	F.t. subsp. mediasiatica	FSC147	GCA_000018925.1	Francisella tularensis subsp. mediasiatica	g__Francisella; s__Francisella tularensis	Thiotrichales; Francisellaceae; Francisella; Francisella tularensis; Francisella tularensis subsp. tularensis	specI_v3_Cluster580	x
Francisella	clade 1	F. novicida		U112	GCA_000014645.1	Francisella novicida	g__Francisella; s__Francisella tularensis	Thiotrichales; Francisellaceae; Francisella; Francisella tularensis; Francisella tularensis subsp. novicida	specI_v3_Cluster580	x
Francisella	clade 1	F. sp TX07-6608		TX07-6608	GCA_001870885.1	Francisella sp TX07-6608	g__Francisella; s__Francisella tularensis	Thiotrichales; Francisellaceae; Francisella; unclassified Francisella	specI_v3_Cluster580
Francisella	clade 1	F. hispaniensis		FSC454	GCA_001608445.1	Francisella hispaniensis	g__Francisella; s__Francisella hispaniensis	Thiotrichales; Francisellaceae; Francisella; Francisella hispaniensis	specI_v3_Cluster579	x
Francisella	clade 1	FLE		FLE-Om	GCA_002095075.2	Francisella FLE	g__Francisella; s__Francisella sp002095075	Thiotrichales; Francisellaceae; unclassified Francisellaceae	specI_v3_Cluster582
Francisella	clade 1	F. persica		ATCC VR-331	GCA_001653955.1	Francisella persica	g__Francisella; s__Francisella persica	Thiotrichales; Francisellaceae; Francisella; Francisella persica	specI_v3_Cluster581	x
Francisella	clade 1	F. opportunistica		MA06-7296	GCA_003347115.1	Francisella opportunistica	g__Francisella; s__Francisella sp001879645	Thiotrichales; Francisellaceae; Francisella	specI_v3_Cluster583
Francisella	clade 2	F. philomiragia		ATCC 25015	GCA_000833455.1	Francisella philomiragia	g__Francisella; s__Francisella philomiragia	Thiotrichales; Francisellaceae; Francisella; Francisella philomiragia	specI_v3_Cluster2802	x
Francisella	clade 2	F. noatunensis		FSC774	GCA_014844275.1	Francisella noatunensis		Thiotrichales; Francisellaceae; Francisella; Francisella noatunensis; Francisella noatunensis subsp. noatunensis		x
Francisella	clade 2	F. sp. GA01-2794		GA01-2794	GCA_000833255.1	Francisella sp GA01-2794		Thiotrichales; Francisellaceae; Francisella
Francisella	clade 2	F. orientalis		FNO12	GCA_001042525.2	Francisella orientalis	g__Francisella; s__Francisella noatunensis	Thiotrichales; Francisellaceae; Francisella; Francisella orientalis	specI_v3_Cluster2803	x
Francisella	clade 2	F. salimarina		TX07-7308	GCA_000219045.1	Francisella salimarina	g__Francisella; s__Francisella sp000219045	Thiotrichales; Francisellaceae; Francisella	specI_v3_Cluster11537
Francisella	clade 3	F. endociliophora		FSC1006	GCA_000764555.1	Francisella endociliophora	g__Francisella; s__Francisella sp000764555	Thiotrichales; Francisellaceae; Francisella; unclassified Francisella	specI_v3_Cluster8560
Francisella	clade 4	F. halioticida		DSM 23729	GCA_002211785.1	Francisella halioticida	g__Francisella; s__Francisella halioticida	Thiotrichales; Francisellaceae; Francisella
Francisella	clade 4	F. uliginis		TX07-7310	GCA_001895265.1	Francisella uliginis	g__Francisella; s__Francisella sp001895265	Thiotrichales; Francisellaceae; Francisella	specI_v3_Cluster11538
Francisella	clade 4	F. sp. LA11-2445		LA11-2445	GCA_012224145.1	Francisella sp. LA11-2445		Thiotrichales; Francisellaceae; Francisella; unclassified Francisella
Francisella	clade 4	F. sp. SYW 9		SYW-9	GCA_008711465.1	Francisella sp SYW-9		Thiotrichales; Francisellaceae; Francisella; unclassified Francisella
Allofrancisella		A. inopinata		SYSU YG23	GCA_012222965.1	Allofrancisella inopinata	g__Allofrancisella; s__Allofrancisella inopinata	Thiotrichales; Francisellaceae; Allofrancisella
Allofrancisella		A. frigidaquae		SYSU 10HL1970	GCA_012222825.1	Allofrancisella frigidaquae	g__Allofrancisella; s__Allofrancisella sp000710735	Thiotrichales; Francisellaceae; Allofrancisella	specI_v3_Cluster8098
Allofrancisella		A. guangzhouensis		SYSU 08HL01032	GCA_000815225.1	Allofrancisella guangzhouensis	g__Allofrancisella; s__Allofrancisella guangzhouensis	Thiotrichales; Francisellaceae; Allofrancisella	specI_v3_Cluster11600
Parafrancisella		F. adeliensis		FDC440	GCA_003290445.1	Parafrancisella adeliensis	g__FDC440; s__FDC440 sp003290445	Thiotrichales; Francisellaceae; Francisella
Pseudofrancisella		P. aestuarii		SYSUWZ-2	GCA_003574475.2	Pseudofrancisella aestuarii	g__CA97-1460; s__CA97-1460 sp003574475	Thiotrichales; Francisellaceae; Pseudofrancisella
Pseudofrancisella		F. frigidturris		CA97-1460	GCA_001880225.1	Pseudofrancisella frigidturris	g__CA97-1460; s__CA97-1460 sp001880225	Thiotrichales; Francisellaceae; Francisella	specI_v3_Cluster8550
Caedibacter		C. litorale		DSM 101832	GCA_003428165.1	Caedibacter litorale	g__Caedibacter; s__Caedibacter litorale	Thiotrichales; Fastidiosibacteraceae; Cysteiniphilum
Caedibacter		C. taeniospiralis		51K	GCA_002803295.2	Caedibacter sp003574425	g__Caedibacter; s__Caedibacter taeniospiralis	Thiotrichales; Fastidiosibacteraceae; Caedibacter
Caedibacter		C. sp SYSU SYW-6		SYSU SYW-6	GCA_003574425.1	Caedibacter taeniospiralis	g__Caedibacter; s__Caedibacter sp003574425	Thiotrichales; Fastidiosibacteraceae; unclassified Fastidiosibacteraceae
Fastidiosibacter		F. lacustris		NBRC 112274	GCA_003428155.1	Fastidiosibacter lacustris	g__Fastidiosibacter; s__Fastidiosibacter lacustris	Thiotrichales; Fastidiosibacteraceae; Fastidiosibacter
QLIT01		Q. sp. SYSU SYW-5		SYSU SYW-5	GCA_003574485.1	QLIT01 sp003574485	g__QLIT01; s__QLIT01 sp003574485	Thiotrichales; Fastidiosibacteraceae; unclassified Fastidiosibacteraceae
Fangia		F. hongkongensis		FSC776	GCA_000379445.1	Fangia hongkongensis	g__Fangia; s__Fangia hongkongensis	Thiotrichales; Fastidiosibacteraceae; Fangia; Fangia hongkongensis	specI_v3_Cluster6624	x
M0027		M. sp. M0027		M0027	GCA_006227905.1	M0027 sp006227905	g__M0027; s__M0027 sp006227905	unclassified Gammaproteobacteria
